# Supplementary material for: Altered Surface Expression of Insulin-Degrading Enzyme on Monocytes and Lymphocytes from COVID-19 Patients Both at Diagnosis and after Hospital Discharge
Source: Int J Mol Sci. 2022 Sep 21;23(19):11070. doi: 10.3390/ijms231911070 (PMC9570012; doi:10.3390/ijms231911070)
Supplement: Supplementary file 1 [file ijms-23-11070-s001.zip]

Archive with 1 entries (1 files):
- ijms-1844884-supplementary.avi
